# Supplementary material for: Qigong Therapy for Stress Management: A Systematic Review of Randomized Controlled Trials
Source: Healthcare (Basel). 2024 Nov 23;12(23):2342. doi: 10.3390/healthcare12232342 (PMC11641396; doi:10.3390/healthcare12232342)
Supplement: Supplementary file 1 [file healthcare-12-02342-s001.zip]

Archive with 4 entries (4 files):
- Additional File S1. PRISMA checklist.pdf
- Additional File S2. Search terms used in each database and results.pdf
- Additional File S3. Details of Qigong program.pdf
- Additional File S4. Risk of Bias in the included studies.pdf
